# Supplementary material for: Unveiling dental diagnostic dilemmas: a national survey of US dentists
Source: BMC Oral Health. 2025 Dec 23;26:172. doi: 10.1186/s12903-025-07531-9 (PMC12836924; doi:10.1186/s12903-025-07531-9)
Supplement: Supplementary file 3 — Supplementary Material 3. [file 12903_2025_7531_MOESM3_ESM.xlsx]

## Sheet: Sheet1
Eligible Dentist Population			Sampling Frame
Total number of dentists:	139344		Total number of dentists:	40000
SPECIALTY	N	%	SPECIALTY	N	%
General Practice	107894	77.82	General Practice	29429	73.8568
Oral Maxillofacial Surgery	5006	3.61	Oral Maxillofacial Surgery	1912	4.79847
Endodontics	4175	3.01	Endodontics	1506	3.77955
Orthodontics	7433	5.36	Orthodontics	2670	6.7008
Pediatric Dentistry	6411	4.62	Pediatric Dentistry	1976	4.95909
Periodontics	3996	2.88	Periodontics	1272	3.19229
Prosthodontics	2621	1.89	Prosthodontics	861	2.16082
Dental Public Health	617	0.45	Dental Public Health	153	0.383978
Oral Maxillofacial Pathology	300	0.22	Oral Maxillofacial Pathology	8	0.0200773
Oral Maxillofacial Radiology	126	0.09	Oral Maxillofacial Radiology	37	0.0928575
Dental Anesthesiology	49	0.04	Dental Anesthesiology	18	0.0451739
Oral Medicine	1	0	Oral Medicine	1	0.00250966
Orofacial Pain	11	0.01	Orofacial Pain	3	0.00752899
Total	138640	100	Total	39846	100
AGE	N	%	AGE	N	%
Under 40	39536	28.4	18-24	2	0.005
40 to 49	31211	22.4	25-34	5331	13.3275
50 to 55	17740	12.7	35-44	10587	26.4675
56-59	11570	8.3	45-54	8218	20.545
60-65	18240	13.1	55-64	7364	18.41
Over 65	21047	15.1	65-74	7099	17.7475
Total	139344	100	75+	1399	3.4975
			Total	40000	100
SEX	N	%	SEX	N	%
F	48727	35.4	F	12565	31.7627
M	89087	64.6	M	26994	68.2373
Total	137814	100	Total	39559	100
GRADUATION YEAR	N	%	GRADUATION YEAR	N	%
2010 or earlier	104214	74.8	2010 or earlier	29312	73.2818
2011 or later	35130	25.2	2011 or later	10687	26.7182
Total	139344	100	Total	39999	100
CENSUS REGION	N	%	CENSUS REGION	N	%
U.S. Territories	1396	1	U.S. Territories	298	0.75
Northeast	26932	19.34	Northeast	7810	19.54
Midwest	26905	19.32	Midwest	7814	19.55
South	46655	33.51	South	13579	33.98
West	37337	26.82	West	10464	26.18
Total	139225	99.99	Total	39965	100
CENSUS DIVISION	N	%	CENSUS DIVISION	N	%
U.S. Territories	1396	1	U.S. Territories	298	0.75
New England	7657	5.5	New England	2181	5.46
Middle Atlantic	19275	13.84	Middle Atlantic	5629	14.08
East North Central	18735	13.46	East North Central	5423	13.57
West North Central	8170	5.87	West North Central	2391	5.98
South Atlantic	25421	18.26	South Atlantic	7512	18.8
East South Central	6377	4.58	East South Central	1828	4.57
West South Central	14857	10.67	West South Central	4239	10.61
Mountain	10287	7.39	Mountain	3182	7.96
Pacific	27050	19.43	Pacific	7282	18.22
Total	139225	100	Total	39965	100
